# Supplementary material for: No germline mutations in supposed tumour suppressor genes SAFB1 and SAFB2 in familial breast cancer with linkage to 19p
Source: BMC Med Genet. 2008 Dec 13;9:108. doi: 10.1186/1471-2350-9-108 (PMC2635354; doi:10.1186/1471-2350-9-108)
Supplement: Additional file 1 — PCR Primers and conditions. The table shows all primer sequences used for the PCR reactions. [file 1471-2350-9-108-S1.xls]

## Sheet: Sheet1
PCR primers and conditions. TD, Touch-down.
Fragment name	Exon	Forward primer 5'-3'	Reverse primer 5'-3'	PCR product (bp)	PCR programme
SAFB1
SAFB1:1/2	1	CAT TTT GTG CTA GGA GCC TG	GCC AAG AGG ACC CCA GAC	315	TD-60-50
SAFB1:3/4	2	AAA ATA CAG TTT CCT TGT CAC CTG	GGC ACA TTA GCA ATG TAT TCG	245	TD-60-50
SAFB1:5/6	3-4	TAG TGC TCA GGG CAT TGT TG	TCA CCT ATT TTA ATT GTG GAA CTG	493	TD-60-50
SAFB1:7/8	5	ACC ATT ATG TTA CGT TAT TGT TGG	GGC ATA TGG TGT CTG AAA TGG	203	TD-60-50
SAFB1:9/10	6	AAA ATT CCC TCT TTA GTT ATT CTG G	GGT GGA AAA CTA GAA TGG TTC C	177	TD-60-50
SAFB1:19/20	7:1	CGACGACAGAATGAAGACTGTCAAGA	CAACTGCCGGCTCTAGCCCT	599	TD-60-50
SAFB1:21/22	7:2	ACGCTCAGTCGAGCAAGGCA	AACCATAAGATTTCAGACCCACAGGA	586	TD-60-50
SAFB1:11/12	8	CAA CCT CAG CAC GAA TTT TAT G	CAC TGC CCA GGC CAT AC	186	TD-60-50
SAFB1:13/14	9	TCT TTT GGA AAG GTT GTC TCT AAG	CAT GTA AAG GCC ACA CAA CG	234	TD-60-50
SAFB1:23/24	10-11	TGGCCAGAGGTCCTTGGAGG	CCTTTAATTTAGCCAGGAAGGAGGG	510	TD-60-50
SAFB1:41/42	12	ATCCGCCCGCCTCATCC	TCCCTCGACTTCCTACAGA	400	TD-65-60
SAFB1:25/26	13	AAGGGTGACGACGGAAGTGGA	TTTCGAAACGGCCGACAAA	462	TD-60-50
SAFB1:27/28	14	TGTTCTTTGGTGAACTAGGCTTCCA	ATGAACTGAAAGCTGAAGGAGCAAA	260	TD-65-55
SAFB1:15/16	15	TAA AGT CAG CCC TGG GAC C	CAA GCT AAC TGG ACT GTG AGG	431	TD-60-50
SAFB1:17/18	16-17	CAG CTC CCA CAA AGG TGA TAG	ACG CTG AAG GGA AAA GAA CC	556	TD-60-50
SAFB1:45/46	18	AGGAAGGCAGCTGTGTTGTG	CATCTCTGGCTCTTGTGCTAATAA	421	TD-65-60
SAFB1:31/32	19	CTGGGATGTGGGCACAGGGT	AGAGAACTCGGGAACGCCCA	421	TD-68-58
SAFB1:33/34	20	TGGGCGTTCCCGAGTTCTCT	ATGCCACCGTGTGGGATGG	593	TD-65-55
SAFB1:35/36	21	GAGGCTGCTGCCACTCAGGA	AAGGGTATGTGAACGGAAACACATTT	453	TD-60-50
SAFB2
SAFB2:45/2	1	TTT CCT CTT AGG CGG CG	AAG GAA CAG TGT GTG CCC TG	344	TD-67-62
SAFB2:3/4	2	AAG GAA CAG TGT GTG CCC TG	GGG AAG AGC ACA CTA CAC ACC	222	TD-65-55
SAFB2:5/6	3-4	GAG AGG GGA GAC TTA TAG TTT ATC TTG	GCG GTT TAG CTG TGT TCT CC	574	TD-65-55
SAFB2:7/8	5	TGC CTA AGC GAG GTG TCA G	TTA TGG AAA ATC AAC CAC TCG	198	TD-65-55
SAFB2:9/10	6	CTG GTG AAA TGT ATG TGC CC	CAT AAC ACA GCT TAA AAT ATA GAC AGC	179	TD-65-55
SAFB2:35/36	7:1	CCCGCGGGTTTTCCAATCTCTGT	TCCGCGGGCTCCCTTTTCACT	397	TD-65-55
SAFB2:37/38	7:2	TTGGGGGAAACTTGTAAATCTGAG	GGAAAATCTGACCCCAAAAATACA	775	TD-65-55
SAFB2:11/12	8	TCG AAT TGA CTT TTA CAA ATC TGA C	CCA TTA GGT GGT TGA TTC CG	377	TD-65-55
SAFB2:13/14	9	GGT TGT GCT TCC TGT TAG GC	TGC CCA GCA GAG CTT CC	224	TD-65-55
SAFB2:15/16	10-11	GGT AAT AAC TTT AGC AAG TTG TGT GG	TTC AAG GCC CAT GGT GG	492	TD-65-55
SAFB2:17/18	12	GGG TGA GCC GTT CCT GTT AC	TCA CCT TCC CTC GGA ACC	271	TD-65-55
SAFB2:19/20	13	TGT TTA CTG CGG GAA GTT GG	CAT AAT GCG GAT CAA ACG G	230	TD-65-55
SAFB2:21/22	14	TGC ACA CGT GCA TAA TCT CC	GAG AAG GAC AGC CAC CCC	275	TD-65-55
SAFB2:46/47	15	TGC TTC CAA TAC ACA CCC AG	CAA ATT TCA TTC TCC CCA CC	492	TD-67-62
SAFB2:25/26	16	AGA GCT CCC CTC CCC AC	AGA ACG AGG TCA GCT GGA TG	301	TD-60-50
SAFB2:27/28	17	TGC AGA AAT GTG TAG TCG TGC	TAG AAA TGG TCC GCT ATG CC	172	TD-65-55
SAFB2:29/30	18	TGG GCC TAT GTG GGT GAC	CAA CCT TTT CCC AGG TTA GG	244	TD-65-55
SAFB2:31/32	19-20	CTG AGG TCA GGG TGG GTG	GAG AGG AAG TGA GGA GCA GG	419	TD-60-50
SAFB2:33/34	21	CCC ATG TTA CGA TGA AAA CG	CCC TGG CTA CCA GAT TCA AC	280	TD-65-55
